# Supplementary material for: Surface Polymers on Multiwalled Carbon Nanotubes for Selective Extraction and Electrochemical Determination of Rhodamine B in Food Samples
Source: Molecules. 2021 May 2;26(9):2670. doi: 10.3390/molecules26092670 (PMC8124413; doi:10.3390/molecules26092670)
Supplement: Supplementary file 1 [file molecules-26-02670-s001.zip]

Archive with 1 entries (1 files):
- molecules-1146302-supplementary.pdf
